# Supplementary material for: Atomic-resolution mapping of transcription factor-DNA interactions by femtosecond laser crosslinking and mass spectrometry
Source: Nat Commun. 2020 Jun 15;11:3019. doi: 10.1038/s41467-020-16837-x (PMC7295792; doi:10.1038/s41467-020-16837-x)
Supplement: Supplementary file 5 — Supplementary Data 2 [file 41467_2020_16837_MOESM5_ESM.xlsx]

## Sheet: Supplementary Data 2
Supplementary Data 2
Reim et al.: ‘Atomic-resolution mapping of transcription factor-DNA interactions by femtosecond laser crosslinking and mass spectrometry’
Supplementary Data 2: Full annotation of theoretical and observed fragment ions of all DNA crosslinked peptides. All annotated peaks are labeled with the corresponding fragment ion together with the observed experimental mass. Each spectrum is labeled with DCP1-DCP26 following the same numbering as used in the main text and figures. The following abbreviations were used: A: Deoxyadenosine monopho…

## Sheet: DCP1
DCP	#1
raw file	Nucleosome_UV.raw
scan number	47105
sequence	KVLRDNIQGITK(Carbamyl)PAIR + ACCG-H3PO4
experiment	Nucleosome
fragment ion		Theoretical Mass		Experimental Mass
Sequence ion	DNA adduct	m/z (theoretical)	DNA adduct (Neutral Mass)	m/z (observed)	charge	∆m [ppm]
A		332.075		332.074	1	4.4
A-H2O		314.065		314.064	1	3
A-P		234.099		234.098	1	2.5
A-P-H2O		216.088		216.088	1	<1
a2		200.176
a2	C	200.176	307.057	507.239	1	12.6
a3		313.26			1
a4		469.361			1
a5	C-H2O	584.388	289.042	437.225	2	15
a5		584.388			1	<1
a6		698.431			1	<1
a7		811.515			1
a8		939.573			1
a9		996.595			1
a10		1109.68			1
a11		1210.73			1
a12		1381.83			1
a13		1478.88			1
a14		1549.92			1
a15		1663			1
b2		228.171			1
b3		341.255			1
b4		497.356			1
b5		612.383			1
b6		726.426			1	<1
b7		839.51			1
b8		967.568			1
b9		1024.59			1
b10		1137.67			1
b11		1238.72			1
b12		1409.82			1
b13		1506.88			1
b14		1577.91			1
b15		1691			1
GC-P-C'		428.097		428.094	1	7
MH		1865.11			1
MH-NH3		1848.08			1
y2		288.203		288.203	1	<1
y2-NH3		271.176			1
y3		359.24			1
y3-NH3		342.214			1	<1
y4		456.293			1	<1
y4-NH3		439.266			1
y5		627.394		627.395	1	2.1
y5-NH3		610.367			1	<1
y6		728.441		728.442	1	1
y6-NH3		711.415			1	<1
y7		841.525		841.525	1	<1
y7-NH3		824.499			1
y8		898.547		898.548	1	1.1
y8-HCNO		855.541		855.541	1	<1
y8-NH3		881.52			1
y9		1026.61		1026.61	1	1
y9-HCNO		983.6		983.602	1	2
y9-NH3		1009.58		1009.58	1	3.1
y10		1139.69		1139.69	1	3.5
y10-NH3		1122.66			1
y11		1253.73		1253.72	1	9.6
y11-NH3		1236.71			1
y12		1368.76		1368.76	1	1.2
y12-HCNO		1325.75		1325.76	1	1.2
y12-NH3		1351.73			1
y13		1524.86			1
y13-NH3		1507.83			1
y14		1637.94			1
y14-NH3		1620.92			1
y15		1737.01			1
y15-NH3		1719.99			1
Internal fragments:
DN		230.077		230.077	1	<1
DNI		343.161		343.161	1	0.6
IQ		242.15		242.15	1	<1

## Sheet: DCP2
DCP	#2
raw file	Nucleosome_UV.raw
scan number	29165
sequence	VLRDNIQGITK(Carbamyl)PAIR + CT-H2O
experiment	Nucleosome
fragment ion		Theoretical Mass		Experimental Mass
Sequence ion	DNA adduct	m/z (theoretical)	DNA adduct (Neutral Mass)	m/z (observed)	charge	∆m [ppm]
a2		185.165			1
a3		341.266			1
a4		456.293			1
a5		570.336			1
a6		683.42		683.428	1	11.9
a7		811.479			1
a8		868.5			1
a9		981.584		981.59	1	6.1
a10		1082.63			1
a11		1253.73			1
a12		1350.79			1
a13		1421.82			1
a14		1534.91			1
b2		213.16		213.159	1	3.8
b3		369.261		369.261	1	<1
b4		484.288		484.29	1	4.5
b5		598.331		598.327	1	6.2
b5	T-P-W	598.331	206.069	804.411	1	13.7
b6/a132+		711.415		711.418	1	4.5
b7		839.473		839.475	1	1.9
b8		448.751		448.75	2	2.2
b8		896.495		896.497	1	2.5
b9		1009.58		1009.58	1	5.1
b10		1110.63		1110.63	1	0.5
b11		1281.73			1
b12		1378.78			1
b13		1449.82			1
b14		1562.9			1
C-P-H2O		192.077		192.077	1	0.5
MH		1737.01			1
MH-NH3		1719.99			1
T-P		225.087		225.088	1	4
y1		175.119			1
y1-NH3		158.092			1
y2		288.203			1
y2-NH3		271.176			1
y3		359.24			1
y3-NH3		342.214			1
y4		456.293			1
y4-NH3		439.266			1
y5		627.394			1
y5-NH3		610.367			1
y6		728.441			1
y6-NH3		711.415			1
y7		841.525			1
y7-NH3		824.499			1
y8		898.547			1
y8-NH3		881.52			1
y9		1026.61			1
y9-NH3		1009.58			1
y10		1139.69			1
y10-NH3		1122.66			1
y11		1253.73			1
y11-NH3		1236.71			1
y12		1368.76			1
y12-NH3		1351.73			1
y13		1524.86			1
y13-NH3		1507.83			1
y14		1637.94			1
y14-NH3		1620.92			1
Internal fragments:
IQGI-CO		384.26		384.262	1	3.9
LRDN/RDNI	CT-P-H2O	499.262	495.116	994.394	1	16.1
LRDNIQG-CO/RDNIQGI-CO	CT-P-H2O	769.432	495.116	1264.55	1	4.6
NI		228.134		228.134	1	1.3
NIQGITK	T-P	798.447	242.09	1040.53	1	3

## Sheet: DCP3
DCP	#3
raw file	Nucleosome_UV.raw
scan number	20101
sequence	SAPATGGVK + C-HPO3
experiment	Nucleosome
fragment ion		Theoretical Mass		Experimental Mass
Sequence ion	DNA adduct	m/z (theoretical)	DNA adduct (Neutral Mass)	m/z (observed)	charge	∆m [ppm]
a2		131.082			1
a2	C-P	131.082	209.08	340.162	1	1.2
a3		228.134		228.134	1	<1
a4		299.171			1
a5		400.219			1
a6		457.24			1
a7		514.262			1
a8		613.33			1
b2		159.076			1
b3		256.129			1
b4		327.166			1
b5		428.214			1
b6		485.235			1
b6-H2O		467.225			1
b7		542.257			1
b8		641.325			1
C'		112.05		112.051	1	4.5
MH		787.431			1
MH-NH3		770.404			1
y1		147.113		147.113	1	<1
y1-NH3		130.086			1
y2		246.181			1
y2-NH3		229.155			1
y3		303.203			1
y3-NH3		286.176			1
y4		360.224		360.225	1	2.5
y4-NH3		343.198			1
y5		461.272		461.271	1	1.7
y5-NH3		444.245			1
y6		532.309		532.307	1	3.6
y6-NH3		515.282			1
y7		315.185		315.184	2	1.6
y7		629.362		629.363	1	2.1
y7-NH3		612.335			1
y8		700.399		700.403	1	6
y8-NH3		683.372			1
Internal fragments:
K (immonium ion)		84.0808		84.081	1	2.4
S (immonium ion)	C-p	60.0444	227.091	287.137	1	5.6

## Sheet: DCP4
DCP	#4
raw file	Nucleosome_UV.raw
scan number	24690
sequence	EIAQDFK + AT-HPO3
experiment	Nucleosome
fragment ion		Theoretical Mass		Experimental Mass
Sequence ion	DNA adduct	m/z (theoretical)	DNA adduct (Neutral Mass)	m/z (observed)	charge	∆m [ppm]
A'		136.062		136.061	1	5.1
a2		215.139		215.139	1	<1
a3		286.176			1
a4	A	414.235	331.068	373.15	2	13.4
a4		414.235			1
a5		529.262			1
a6		676.33			1
b1		130.05		130.05	1	<1
b2		243.134		243.133	1	3.7
b3		314.171		314.172	1	3.2
b4		442.23			1
b4	A-H2O	442.23	313.058	755.28	1	9.4
b4	A	442.23	331.068	773.294	1	4.7
b5		557.257		557.257	1	0.7
b5	A-H2O	557.257	313.058	870.316	1	2.2
b6		704.325			1
c1		147.077		147.076	1	3.4
MH		850.431		850.435	1	5.3
MH-NH3		833.404			1
T-H2O		305.053		305.052	1	4.6
y1		147.113			1
y1-NH3		130.086			1
y2		294.181		294.181	1	0.7
y2-NH3		277.155			1
y3		409.208		409.209	1	2
y3-NH3		392.182			1
y4		537.267		537.264	1	5
y4-NH3		520.24		520.243	1	5.4
y5		608.304		608.306	1	3.5
y5-NH3		591.277			1
y6		721.388			1
y6-NH3		704.361		704.364	1	3.7
Internal fragments:
AQ		200.103		200.103	1	<1
AQD		315.13		315.13	1	<1
DF		263.103		263.103	1	1.5
E (immonium ion)		102.055		102.055	1	<1
Q (immonium ion)		101.071		101.071	1	<1
QD		244.093		244.093	1	<1

## Sheet: DCP5
DCP	#5
raw file	Nucleosome_UV.raw
scan number	51645
sequence	VTIMOxPKDIQLAR + C-HPO3
experiment	Nucleosome
Note:	# indicates a mass shift of 184.095 which occurred on several ions, but could not be unambiguously attributed to a DNA fragment yet
fragment ion		Theoretical Mass		Experimental Mass
Sequence ion	DNA adduct	m/z (theoretical)	DNA adduct (Neutral Mass)	m/z (observed)	charge	∆m [ppm]
a2		173.129
a2	C'	173.129	111.043	284.172		0.7
a3		286.212
a3#		286.212	184.095	470.314		13.8
a4		433.248
a4#-CH4SO		369.25	184.095	553.347		4.3
a5		530.301
a6		658.396
a7		773.423
a8		886.507
a8-NH3		869.48
a9		1014.57
a10		1127.65
a11		1198.69
b2		201.123		201.123		2
b2#		201.123	184.095	385.219		1.6
b3		314.207
b3#		314.207	184.095	498.304		3.2
b4		461.243
b4#-CH4SO		397.245	184.095	581.342		4.3
b5		558.296
b6		686.391
b7		801.418
b8		914.502
b9		1042.56
b10		1155.64
b11		1226.68
MH		1400.79
MH-NH3		1383.77
Peptide#		1400.79	184.095	528.968		0.9
Peptide#-CH4SO		1336.79	184.095	507.635		0.5
Peptide-CH4SO	C-p	1336.79	227.091	521.972		10
Peptide-CH4SO-NH3	C-p	1319.77	227.091	516.296		9.2
y1		175.119		175.119	1	<1
y1-NH3		158.092
y2		246.156		246.156		<1
y2-NH3		229.13
y3		359.24		359.238		5.8
y3-NH3		342.214
y4		487.299		487.299		0.6
y4-NH3		470.272
y5		600.383		600.382		1.3
y5-NH3		583.356
y6		715.41		715.41		<1
y6-NH3		698.383
y7		843.505		843.502		3.2
y7-NH3		826.478
y8		940.557		940.564		7
y8-NH3		923.531
y9		1087.59
y9-NH3		1070.57
y10		1200.68
y10-NH3		1183.65
y11		1301.72
y11-NH3		1284.7
Internal fragments:
PKD-H2O		323.171		323.172		1.9
T (immonium ion)	C'	74.06	111.043	185.103		1.6

## Sheet: DCP6
DCP	#6
raw file	Nucleosome_UV.raw
scan number	15395
sequence	VLKQVHPDTGISSK + AAGT-HPO3
experiment	Nucleosome
fragment ion		Theoretical Mass		Experimental Mass
Sequence ion	DNA adduct	m/z (theoretical)	DNA adduct (Neutral Mass)	m/z (observed)	charge	∆m [ppm]
A		332.075		332.075	1	0.9
AA-H2O-A'		492.068		492.067	1	2.6
A-P-H2O		216.088		216.088	1	1.4
AT-p		556.155		556.156	1	1.3
a2		185.165
a3		313.26
a4		441.318
a5		540.387
a5-NH3		523.36
a6		677.446
a7		774.499
a8		889.525
a8	T'	889.525	126.043	1015.56	1	6.2
a9		990.573
a10		1047.59
a11		1160.68
a12		1247.71
a13		1334.74
b2		213.16
b3		341.255
b4		469.313
b4-NH3		452.287
b5		568.382
b5	AT-A'-P	568.382	402.084	970.462	1	3.3
b5-NH3		551.355
b6		705.441
b6	AT-A'-P	705.441	402.084	1107.54	1	10.7
b7		802.493
b8		917.52
b9		1018.57
b9-NH3		1001.54
b10		1075.59
b11		1188.67
b12		1275.71
b13		1362.74
G		348.07		348.07	1	0.9
G-P-H2O		232.083		232.083	1	1.3
GT-p		572.15		572.151	1	1.4
MH		1508.84
MH-NH3		1491.82
T-H2O		305.053		305.053	1	1.3
T-P-H2O		207.077		207.076	1	2.9
T-P-H2O		225.087		225.087	1	<1
y1		147.113
y1-NH3		130.086
y2		234.145
y2-NH3		217.118
y3		321.177		321.176	1	2.8
y3-NH3		304.15
y4		434.261		434.261	1	<1
y4-NH3		417.234
y5		491.282		491.28	1	4.9
y5-NH3		474.256
y6		592.33		592.33	1	<1
y6-NH3		575.303
y7		707.357		707.355	1	2.8
y7-NH3		690.331
y8		804.41		804.41	1	<1
y8-NH3		787.383
y9		941.469		941.469	1	<1
y9-NH3		924.442
y10		1040.54
y10-NH3		1023.51
y11		1168.6		1168.6	1	<1
y11-NH3		1151.57		1151.57	1	3.4
y12		1296.69
y12-NH3		1279.66
y13		1409.77
y13-NH3		1392.75
Internal fragments:
QVHPDTGI		848.426		848.425	1	1.3
QVHPDTGIS-CO	T'	779.405	126.043	905.456	1	9.4

## Sheet: DCP7
DCP	#7
raw file	Nucleosome_UV.raw
scan number	15393
sequence	VLKQVHPDTGISSK + AGGT+HPO3
experiment	Nucleosome
fragment ion		Theoretical Mass		Experimental Mass
Sequence ion	DNA adduct	m/z (theoretical)	DNA adduct (Neutral Mass)	m/z (observed)	charge	∆m [ppm]
A		332.075		332.074	1	3.9
A-P-H2O		216.088		216.088	1	1.4
AT-p		556.155		556.155	1	0.5
a2		185.165
a3		313.26
a4		441.318
a5		540.387
a6		677.446
a7		774.499
a8		889.525
a8	T'	889.525	126.043	1015.56	1	7.2
a9		990.573
a10		1047.59
a11		1160.68
a12		1247.71
a13		1334.74
b2		213.16
b3		341.255
b4		469.313
b5		568.382
b5	AT-A'-P	568.382	402.084	970.459	1	6.4
b6		705.441
b7		802.493
b8		917.52
b9		1018.57
b10		1075.59
b11		1188.67
b12		1275.71
b13		1362.74
G		348.07		348.068	1	6.6
G-P-H2O		232.083		232.083	1	1.3
GT-p		572.15		572.151	1	1.4
MH		1508.84
MH-NH3		1491.82
T-H2O		305.053		305.053	1	1.3
T-P		225.087		225.087	1	<1
T-P-H2O		207.077		207.076	1	2.9
y1		147.113
y1-NH3		130.086
y2		234.145
y2-NH3		217.118
y3		321.177		321.175	1	5.9
y3-NH3		304.15
y4		434.261		434.26	1	2.1
y4-NH3		417.234
y5		491.282		491.28	1	4.9
y5-NH3		474.256
y6		592.33		592.33	1	<1
y6-NH3		575.303
y7		707.357		707.356	1	1.4
y7-NH3		690.331
y8		804.41		804.41	1	<1
y8-NH3		787.383
y9		941.469		941.468	1	0.7
y9-NH3		924.442
y10		1040.54
y10-NH3		1023.51
y11		1168.6		1168.6	1	<1
y11-NH3		1151.57		1151.57	1	3.4
y12		1296.69
y12-NH3		1279.66
y13		1409.77
y13-NH3		1392.75
Internal fragments:
KQVHPD-CO	T'	677.373	126.043	803.411	1	6
QVHPDTGI		848.426		848.426	1	<1
VHPDTGIS-CO	T'	779.405	126.043	905.454	1	7.2

## Sheet: DCP8
DCP	#8
raw file	Nucleosome_UV.raw
scan number	14654
sequence	HAVSEGTK(Carbamyl)AVT + GT
experiment	Nucleosome
fragment ion		Theoretical Mass		Experimental Mass
Sequence ion	DNA adduct	m/z (theoretical)	DNA adduct (Neutral Mass)	m/z (observed)	charge	∆m [ppm]
a2		181.108		181.108	1	2.2
a3		280.177
a4		367.209
a5		496.251
a6		553.273
a7		654.321
a8		825.421
a9		896.458
a10		995.527
a11		1096.57
b2		209.103		209.103	1	1.4
b3		308.172		308.171	1	2.3
b4		395.204
b5		524.246		524.247	1	1.3
b6		581.268		581.266	1	3.1
b7		682.316		682.316	1	0.7
b8		853.416		853.419	1	3.2
b8-HCNO		810.41		810.411	1	0.9
b9		924.453		924.453	1	<1
b9-HCNO		881.447		881.446	1	1.6
b10		1023.52		1023.52	1	1.8
b10-HCNO		980.516		980.518	1	2.2
b11		1124.57		1124.57	1	3.1
G'		152.057		152.057	1	2
G-P-H2O		232.083		232.083	1	1.3
GT		652.116		652.118	1	2.5
MH		1270.67		635.841	2	<1
MH	G'-H2O	1270.67	133.039	702.36	2	0.8
MH		1270.67		1270.67	1	<1
MH-HCNO		1227.67		614.339	2	1.4
MH-HCNO		1227.67		1227.67	1	0.8
MH-NH3		1253.65
T-H2O		305.053		305.053	1	1.3
T-P		225.087		225.087	1	<1
y1		147.113
y1-NH3		130.086
y2		248.161		248.16	1	2
y2-NH3		231.134
y3		347.229		347.229	1	<1
y3-NH3		330.202
y4		418.266		418.265	1	2.4
y4-NH3		401.24
y5		589.367		589.362	1	8.1
y5-NH3		572.34
y6		690.414		690.414	1	0.7
y6-NH3		673.388
y7		747.436		747.433	1	3.9
y7-NH3		730.409
y8		876.479
y8	G-P	876.479	249.086	1125.56	1	2.4
y8-NH3		859.452
y9		963.511		963.51	1	0.6
y9-NH3		946.484
y10		1062.58		1062.59	1	8.5
y10-NH3		1045.55
y11		1133.62		1133.61	1	1.9
y11-NH3		1116.59
Internal fragments:
AVSEGTKAV-CO	G-P	858.468	249.086	554.278	2	4.9

## Sheet: DCP9
DCP	#9
raw file	Nucleosome_UV.raw
scan number	36785
sequence	IIPRHLQLAIRNDEELNK + AT
experiment	Nucleosome
fragment ion		Theoretical Mass		Experimental Mass
Sequence ion	DNA adduct	m/z (theoretical)	DNA adduct (Neutral Mass)	m/z (observed)	charge	∆m [ppm]
a2		199.18
a3		296.233
a4		452.334
a5		589.393
a6		702.477
a7		830.536
a8		943.62
a9		1014.66
a10		1127.74
a11		1283.84
a12		1397.89
a13		1512.91
a14		1641.95
a15		1771
a16		1884.08
a17		1998.12
A-P		234.099		234.098	1	3.4
A-P-H2O		216.088		216.088	1	1.4
b2		227.175
b3		324.228
b4		480.329
b5		617.388
b6		730.472
b7		858.531
b8		971.615
b9		1042.65
b10		1155.74
b11		1311.84
b12		1425.88
b13		1540.91
b14		1669.95
b15		1798.99
b16		1912.08
b17		2026.12
MH		2172.22
MH-NH3		2155.2
T-P		225.087		225.086	1	4.9
y1		147.113
y1-NH3		130.086
y2		261.156		261.156	1	1.1
y2-NH3		244.129
y3		374.24
y3-NH3		357.213
y4		503.282		503.283	1	1.2
y4-NH3		486.256
y5		632.325		632.328	1	4.7
y5-NH3		615.298
y6		747.352
y6-NH3		730.325
y7	T	861.395	322.057	592.227	2	4
y7		861.395
y7-NH3		844.368
y8		1017.5
y8-NH3		1000.47
y9		1130.58
y9-NH3		1113.55
y10		1201.62
y10-NH3		1184.59
y11		1314.7		657.852	2	3.4
y11		1314.7		1314.68	1	12.3
y11-NH3		1297.67
y12		1442.76		721.882	2	2.1
y12		1442.76
y12-NH3		1425.73
y13		1555.84		778.424	2	2
y13		1555.84
y13-NH3		1538.82
y14		1692.9		564.973	3	1
y14		1692.9		846.948	2	8.3
y14		1692.9
y14-NH3		1675.88
y15		1849
y15-NH3		1831.98
y16		1946.06
y16-NH3		1929.03
y17		2059.14
y17-NH3		2042.11
Internal fragments:
HL		251.15		251.15	1	1.2
HL-CO		223.155		223.155	1	1.3
HLQLAIRND		1061.59		531.299	2	5.3
HLQLAIRNDEE		1319.67		660.339	2	<1
HLQLAIRNDEE		1319.67		1319.66	1	4.7
HLQLAIRNDEEL		1404.76		702.887	2	5.2
IRND-CO	T	471.267	322.057	793.32	1	5
LN		228.134		228.134	1	1.3
LQLAIRN-NH3	AT-A'-H2O	792.473	482.05	1274.51	1	6.6
QLAIRND		811.442	242.09	1053.52	1	8
QLAIRNDEE		1069.53		1069.53	1	0.7
QLAIRNDEEL/LQLAIRNDEE		1182.61		1182.61	1	<1
QLAIRNDEEL-CO/LQLAIRNDEE-CO		1154.62		1154.62	1	6.6
RND-CO	T	358.183	322.057	680.239	1	1.3

[truncated: 17 more sheets: DCP10, DCP11, DCP12, DCP13, DCP14, DCP15, DCP16, DCP17, DCP18, DCP19, DCP20, DCP21, DCP22, DCP23, DCP24, DCP25, DCP26]
